# Supplementary material for: Genome-wide investigation of prosody perception: Shared genetic influences between speech rhythm, musical rhythm, and reading traits
Source: HGG Adv. 2026 Feb 18;7(3):100581. doi: 10.1016/j.xhgg.2026.100581 (PMC13091348; doi:10.1016/j.xhgg.2026.100581)
Supplement: Table S1. Speech rhythm perception-associated genes within the GWAS Catalog [file mmc2.xlsx]

## Sheet: Sheet2
Table S1. Speech rhythm perception-associated genes within the GWAS Catalog.
The GWAS Catalog was filtered to include only genome-wide significant results. After, genome-wide significant and suggestive speech rhythm perception-mapped genes were queried within the GWAS Catalog. Eighteen of the 20 speech rhythm perception-associated genes had previous associations within the GWAS Catalog (release date: 2024-03-01). A) GWAS Catalog Traits and their respective categories. B) …
A) GWAS Catalog traits categorized within the following categories.
Cardiac/Circulatory	cardiovascular event measurement, response to placebo, QT interval, triglyceride measurement, brain aneurysm, mean corpuscular volume, erythrocyte count, mean corpuscular hemoglobin concentration, mucocutaneous lymph node syndrome, lymphocyte:monocyte ratio, hematocrit, mean platelet volume, aspartate aminotransferase measurement, monocyte count, sleep duration, high density lipoprotein cholester…
Neurological	brain-derived neurotrophic factor measurement, neuritic plaque measurement, amyloid-beta measurement, neuroticism measurement, neurofibrillary tangles measurement, PHF-tau measurement
Metabolites	serum metabolite measurement, aspartate measurement, coiled-coil domain-containing protein 80 measurement, CMP-N-acetylneuraminate-beta-galactosamide-alpha-2,3-sialyltransferase 1 measurement, breast milk measurement, S-6-hydroxywarfarin measurement, asparagine measurement, N-acetylglucosaminylasparagine measurement, protein measurement, alkaline phosphatase measurement, uric acid measurement, bl…
Obesity/Endocrine/Metabolic	BMI-adjusted waist-hip ratio, CMP-N-acetylneuraminate-beta-galactosamide-alpha-2,3-sialyltransferase 1 measurement, triglyceride:HDL cholesterol ratio, BMI-adjusted waist circumference, visceral adipose tissue measurement, body surface area, complement factor D measurement, physical activity measurement, body mass index, body height, smoking behavior, body mass index, diastolic blood pressure, fr…
Others	Crohn's disease, SAPHO syndrome, sexual dimorphism measurement, systemic scleroderma, rheumatoid arthritis, myositis, systemic lupus erythematosus, frontal fibrosing alopecia, systemic scleroderma, systemic lupus erythematosus, asthma, endometriosis, DNA methylation, 'rheumatoid arthritis, systemic lupus erythematosus', autosomal dominant compelling helio-ophthalmic outburst syndrome, biological …
Education	mathematical ability, self reported educational attainment, educational attainment
Respiratory	vital capacity, maximal voluntary ventilation, pulmonary function measurement
Sense Organs	systemic scleroderma, Abnormality of refraction, color vision disorder
Neoplasms	acute myeloid leukemia, metastasis measurement, disease progression measurement, response to radiation, Urinary retention
Musculoskeletal	grip strength measurement, heel bone mineral density, rheumatoid arthritis, osteoarthritis, adolescent idiopathic scoliosis, osteoarthritis, knee, rheumatoid arthritis, anti-citrullinated protein antibody seropositivity, rheumatoid factor seropositivity measurement, urate measurement, bone density, heel bone mineral density, urate measurement
Lifestyle/behavior	diet measurement, wellbeing measurement, smoking status measurement, smoking behavior, age at first sexual intercourse measurement, smoking status measurement, systolic blood pressure, smoking initiation, lifestyle measurement, "systolic blood pressure, alcohol consumption measurement", taste liking measurement, alcohol consumption measurement
Mental Disorder	neuroticism measurement, unipolar depression, schizophrenia, autism spectrum disorder, schizophrenia, schizophrenia, bipolar I disorder, major depressive disorder, unipolar depression, unipolar depression, depressive symptom measurement, depressive symptom measurement, anxiety, cannabis dependence, stroke, major depressive disorder
Infectious Disease	COVID-19, bacteroides seropositivity, C-reactive protein measurement, severe acute respiratory syndrome, COVID-19, gut microbiome measurement, malaria, response to COVID-19 vaccine, SARS-CoV-2 neutralizing antibody measurement
Height	body height
Medication	"ototoxicity, hearing loss, response to cisplatin"
Digestive	bowel opening frequency, diverticular disease, protein measurement
Cognition	cognitive function measurement
Genitourinary	glomerular filtration rate
Microbiomes	gut microbiome measurement
Sleep/Insomnia	insomnia
B) Full list of speech rhythm perception-associated genes and GWAS Catalog trait associations
Speech Rhythm Perception Gene	PMID	GWAS Catalog Mapped Gene(s)	GWAS Catalog Disease/Trait	GWAS Catalog Mapped Trait	Category
TTC13	30595370	TTC13	Height	body height	Height
TTC13	32888494	TTC13	Hematocrit	hematocrit	Cardiac/Circulatory
TTC13	32888493	TTC13	Mean platelet volume	mean platelet volume	Cardiac/Circulatory
TTC13	32888493	TTC13	Mean platelet volume	mean platelet volume	Cardiac/Circulatory
TTC13	32888494	TTC13	Red blood cell count	erythrocyte count	Cardiac/Circulatory
TTC13	32888494	TTC13	Hemoglobin	hemoglobin measurement	Cardiac/Circulatory
TTC13	36224396	TTC13	Height	body height	Height
TTC13	34594039	TTC13	Height	body height	Height
FHIT	30239722	FHIT	Body mass index	body mass index	Obesity/Endocrine/Metabolic
FHIT - PTPRG	31501611	FHIT - PTPRG	Predicted visceral adipose tissue	visceral adipose tissue measurement	Obesity/Endocrine/Metabolic
FHIT	32231278	FHIT	Refractive error	Abnormality of refraction	Sense Organs
FHIT	32317632	FHIT	Leisure sedentary behaviour (television watching)	lifestyle measurement	Lifestyle/behavior
FHIT - PTPRG	30593698	FHIT - PTPRG	Body fat percentage	body fat percentage	Obesity/Endocrine/Metabolic
FHIT	30072576	FHIT	Blood protein levels	blood protein measurement	Cardiac/Circulatory
FHIT	25673413	FHIT	Body mass index	body mass index	Obesity/Endocrine/Metabolic
FHIT	26426971	FHIT	Body mass index	body mass index	Obesity/Endocrine/Metabolic
FHIT	28753643	FHIT	Major coronary event in placebo-treated cardiovascular disease (time to event)	cardiovascular event measurement, response to placebo	Cardiac/Circulatory
FHIT	29095316	FHIT	Lung function (maximal voluntary ventilation)	maximal voluntary ventilation, pulmonary function measurement	Respiratory
FHIT - PTPRG	30595370	FHIT - PTPRG	Body mass index	body mass index	Obesity/Endocrine/Metabolic
FHIT	30239722	FHIT	Body mass index	body mass index	Obesity/Endocrine/Metabolic
FHIT	30239722	FHIT	Body mass index	body mass index	Obesity/Endocrine/Metabolic
FHIT	33462482	FHIT	TestASV_15 (Bacteroides) prevalence	gut microbiome measurement	Infectious Disease
FHIT	31719535	FHIT	HDL cholesterol levels x short total sleep time interaction (2df test)	sleep duration, high density lipoprotein cholesterol measurement	Cardiac/Circulatory
FHIT	31719535	FHIT	HDL cholesterol levels x short total sleep time interaction (2df test)	sleep duration, high density lipoprotein cholesterol measurement	Cardiac/Circulatory
FHIT	30019117	FHIT	Adolescent idiopathic scoliosis	adolescent idiopathic scoliosis	Musculoskeletal
FHIT	28540026	FHIT	Autism spectrum disorder or schizophrenia	autism spectrum disorder, schizophrenia	Mental Disorder
FHIT	28443625	FHIT	BMI in non-smokers	body mass index	Obesity/Endocrine/Metabolic
FHIT	28443625	FHIT	BMI in non-smokers	body mass index	Obesity/Endocrine/Metabolic
FHIT	28443625	FHIT	Body mass index (joint analysis main effects and smoking interaction)	smoking behavior, body mass index	Obesity/Endocrine/Metabolic
FHIT	28443625	FHIT	Body mass index (joint analysis main effects and smoking interaction)	smoking behavior, body mass index	Obesity/Endocrine/Metabolic
FHIT	28443625	FHIT	Body mass index (joint analysis main effects and smoking interaction)	smoking behavior, body mass index	Obesity/Endocrine/Metabolic
FHIT	28552196	FHIT	Body mass index	body mass index	Obesity/Endocrine/Metabolic
FHIT	28448500	FHIT	Body mass index	physical activity measurement, body mass index	Obesity/Endocrine/Metabolic
FHIT - PTPRG	28552196	FHIT - PTPRG	Hip circumference	hip circumference	Obesity/Endocrine/Metabolic
FHIT	28448500	FHIT	Body mass index	physical activity measurement, body mass index	Obesity/Endocrine/Metabolic
FHIT	28448500	FHIT	Body mass index	physical activity measurement, body mass index	Obesity/Endocrine/Metabolic
FHIT	28892062	FHIT	Body mass index	body mass index	Obesity/Endocrine/Metabolic
FHIT	30626913	FHIT	Broad depression or schizophrenia	unipolar depression, schizophrenia	Mental Disorder
FHIT	29531279	FHIT	Intracranial aneurysm	brain aneurysm	Cardiac/Circulatory
FHIT	28049566	FHIT	Depressive symptom measurement or major depressive disorder	unipolar depression, depressive symptom measurement	Mental Disorder
FHIT	28448500	FHIT	Body mass index (joint analysis main effects and physical activity interaction)	physical activity measurement, body mass index	Obesity/Endocrine/Metabolic
FHIT	28448500	FHIT	Body mass index (joint analysis main effects and physical activity interaction)	physical activity measurement, body mass index	Obesity/Endocrine/Metabolic
FHIT	28448500	FHIT	Body mass index in physically active individuals	body mass index	Obesity/Endocrine/Metabolic
FHIT	28448500	FHIT	Body mass index (joint analysis main effects and physical activity interaction)	physical activity measurement, body mass index	Obesity/Endocrine/Metabolic
FHIT	28448500	FHIT	Body mass index in physically active individuals	body mass index	Obesity/Endocrine/Metabolic
FHIT	28448500	FHIT	Body mass index	physical activity measurement, body mass index	Obesity/Endocrine/Metabolic
FHIT	28443625	FHIT	BMI (adjusted for smoking behaviour)	smoking behavior, body mass index	Obesity/Endocrine/Metabolic
FHIT	28443625	FHIT	BMI (adjusted for smoking behaviour)	smoking behavior, body mass index	Obesity/Endocrine/Metabolic
FHIT	28443625	FHIT	BMI in smokers	body mass index	Obesity/Endocrine/Metabolic
FHIT	26961502	FHIT	Body mass index	body mass index	Obesity/Endocrine/Metabolic
FHIT	34046847	FHIT	Femur bone mineral density x serum urate levels interaction	urate measurement, bone density	Musculoskeletal
FHIT	34211149	FHIT	Age at first sexual intercourse	age at first sexual intercourse measurement	Lifestyle/behavior
FHIT - PTPRG	33980691	FHIT - PTPRG	Body fat percentage	body fat percentage	Obesity/Endocrine/Metabolic
FHIT	34045744	FHIT	Major depressive disorder	unipolar depression	Mental Disorder
FHIT - PTPRG	33980691	FHIT - PTPRG	Metabolic biomarkers (multivariate analysis)	aspartate aminotransferase measurement, serum alanine aminotransferase measurement, low density lipoprotein triglyceride measurement, body fat percentage, high density lipoprotein cholesterol measurement, sex hormone-binding globulin measurement	Obesity/Endocrine/Metabolic
FHIT - PTPRG	34859065	FHIT - PTPRG	Major depressive disorder or stroke (pleiotropy)	stroke, major depressive disorder	Mental Disorder
FHIT	37164013	FHIT	Seropositivity for bacteroides peptide (agilent_214049)	bacteroides seropositivity	Infectious Disease
FHIT	25673413	FHIT	Body mass index	body mass index	Obesity/Endocrine/Metabolic
FHIT; FHIT; FHIT; FHIT; FHIT; FHIT; FHIT	27903959	FHIT; FHIT; FHIT; FHIT; FHIT; FHIT; FHIT	Core binding factor acute myeloid leukemia	acute myeloid leukemia	Neoplasms
FHIT; FHIT; FHIT; FHIT; FHIT; FHIT; FHIT	27903959	FHIT; FHIT; FHIT; FHIT; FHIT; FHIT; FHIT	Core binding factor acute myeloid leukemia	acute myeloid leukemia	Neoplasms
FHIT	27182965	FHIT	Photic sneeze reflex	autosomal dominant compelling helio-ophthalmic outburst syndrome	Others
FHIT - PTPRG x SPOPLP1 - UGT2B11	32450446	FHIT - PTPRG x SPOPLP1 - UGT2B11	Neuritic plaques (SNP x SNP interaction)	neuritic plaque measurement	Neurological
FHIT - PTPRG	32778093	FHIT - PTPRG	Protein quantitative trait loci (liver)	protein measurement	Digestive
FHIT	32376654	FHIT	Adult body size	body height	Obesity/Endocrine/Metabolic
FHIT	31095341	FHIT	Toxicity response to radiotherapy in prostate cancer (decreased urine stream) (time to event)	response to radiation, Urinary retention	Neoplasms
FHIT - PTPRG	32778093	FHIT - PTPRG	Protein quantitative trait loci (liver)	protein measurement	Digestive
FHIT	31669095	FHIT	Body mass index	body mass index	Obesity/Endocrine/Metabolic
FHIT	31669095	FHIT	Body mass index	body mass index	Obesity/Endocrine/Metabolic
FHIT	30718901	FHIT	Depression	unipolar depression	Mental Disorder
AK5 x FHIT	32450446	AK5 x FHIT	Total PHF-tau (SNP x SNP interaction)	PHF-tau measurement	Neurological
FHIT - PTPRG	30643256	FHIT - PTPRG	Neuroticism	neuroticism measurement	Mental Disorder
FHIT - PTPRG	30643256	FHIT - PTPRG	Life satisfaction	wellbeing measurement	Lifestyle/behavior
FHIT - PTPRG	30643256	FHIT - PTPRG	Depressive symptoms	depressive symptom measurement	Mental Disorder
FHIT - PTPRG	30643256	FHIT - PTPRG	Well-being spectrum (multivariate analysis)	wellbeing measurement	Others
FHIT - PTPRG	30643256	FHIT - PTPRG	Positive affect	wellbeing measurement	Lifestyle/behavior
FHIT	32042192	FHIT	Total testosterone levels	testosterone measurement	Obesity/Endocrine/Metabolic
FHIT - PTPRG	32042192	FHIT - PTPRG	Total testosterone levels	testosterone measurement	Obesity/Endocrine/Metabolic
FHIT	32376654	FHIT	Body size at age 10	comparative body size at age 10, self-reported	Obesity/Endocrine/Metabolic
FHIT	32376654	FHIT	Body size at age 10	comparative body size at age 10, self-reported	Obesity/Endocrine/Metabolic
FHIT	33479212	FHIT	Major depressive disorder (MTAG)	major depressive disorder	Mental Disorder
FHIT	35585065	FHIT	Salty food liking	taste liking measurement	Lifestyle/behavior
FHIT	33888908	FHIT	Biological sex	biological sex	Others
FHIT - PTPRG	32042192	FHIT - PTPRG	Bioavailable testosterone levels	testosterone measurement	Obesity/Endocrine/Metabolic
FHIT - PTPRG	30595370	FHIT - PTPRG	Menarche (age at onset)	age at menarche	Obesity/Endocrine/Metabolic
FHIT - PTPRG	32042192	FHIT - PTPRG	Bioavailable testosterone levels	testosterone measurement	Obesity/Endocrine/Metabolic
FHIT	35115689	FHIT	CAG-448 sp003150135 abundance in stool	gut microbiome measurement	Microbiomes
FHIT	35115689	FHIT	CAG-448 abundance in stool	gut microbiome measurement	Microbiomes
FHIT	35115689	FHIT	UBA3792 abundance in stool	gut microbiome measurement	Microbiomes
FHIT	30738427	FHIT	Metastasis in stage I-III microsatellite instability low/stable colorectal cancer (time to event)	metastasis measurement, disease progression measurement	Neoplasms
FHIT	30643251	FHIT	Smoking initiation (ever regular vs never regular) (MTAG)	smoking status measurement	Lifestyle/behavior
FHIT	30643251	FHIT	Smoking initiation (ever regular vs never regular) (MTAG)	smoking status measurement	Lifestyle/behavior
FHIT	32778093	FHIT	Protein quantitative trait loci (liver)	protein measurement	Digestive
FHIT	30038396	FHIT	Educational attainment (MTAG)	self reported educational attainment	Education
FHIT - PTPRG	31669095	FHIT - PTPRG	Waist circumference adjusted for body mass index	BMI-adjusted waist circumference	Obesity/Endocrine/Metabolic
CFAP20DC-DT, FHIT x CMAHP	32450446	CFAP20DC-DT, FHIT x CMAHP	Total PHF-tau (SNP x SNP interaction)	PHF-tau measurement	Neurological
FHIT	30038396	FHIT	Educational attainment (years of education)	self reported educational attainment	Education
FHIT	30285260	FHIT	Schizophrenia	schizophrenia	Mental Disorder
FHIT	30108127	FHIT	Body mass index	body mass index	Obesity/Endocrine/Metabolic
FHIT	30643251	FHIT	Smoking initiation (ever regular vs never regular)	smoking status measurement	Lifestyle/behavior
FHIT	30643251	FHIT	Smoking initiation (ever regular vs never regular)	smoking status measurement	Lifestyle/behavior
FHIT	30038396	FHIT	Educational attainment (years of education)	self reported educational attainment	Education
FHIT	30348214	FHIT	DNA methylation variation (age effect)	DNA methylation	Others
FHIT	32778093	FHIT	Protein quantitative trait loci (liver)	protein measurement	Digestive
FHIT	32929287	FHIT	CD19 on IgD+ CD38+ B cell	blood protein measurement	Others
FHIT	32193382	FHIT	Added salt consumption	diet measurement	Lifestyle/behavior
FHIT	36502284	FHIT	Body surface area	body surface area	Obesity/Endocrine/Metabolic
FHIT - PTPRG	34924174	FHIT - PTPRG	Depression	unipolar depression	Mental Disorder
FHIT	35835914	FHIT	Insomnia	insomnia	Sleep/Insomnia
FHIT - PTPRG	36224396	FHIT - PTPRG	Height	body height	Height
FHIT	36451823	FHIT	Neutral antibody levels in response to SARS-CoV-2 vaccination	response to COVID-19 vaccine, SARS-CoV-2 neutralizing antibody measurement	Infectious Disease
FHIT - PTPRG	36224396	FHIT - PTPRG	Height	body height	Height
FHIT	36224396	FHIT	Height	body height	Height
FHIT	36477530	FHIT	Smoking initiation	smoking initiation	Lifestyle/behavior
FHIT	36477530	FHIT	Smoking initiation	smoking initiation	Lifestyle/behavior
FHIT	36477530	FHIT	Smoking initiation	smoking initiation	Lifestyle/behavior
FHIT - PTPRG	36210801	FHIT - PTPRG	S-6-hydroxywarfarin levels	S-6-hydroxywarfarin measurement	Metabolites
FHIT	36662838	FHIT	Severe COVID-19 infection	severe acute respiratory syndrome, COVID-19	Infectious Disease
FHIT	37106081	FHIT	BMI (standard GWA)	body mass index	Obesity/Endocrine/Metabolic
FHIT - PTPRG	37106081	FHIT - PTPRG	Height (standard GWA)	body height	Height
FHIT - PTPRG	34021172	FHIT - PTPRG	Waist circumference adjusted for body mass index	BMI-adjusted waist circumference	Obesity/Endocrine/Metabolic
FHIT - PTPRG	34021172	FHIT - PTPRG	Waist circumference adjusted for body mass index	BMI-adjusted waist circumference	Obesity/Endocrine/Metabolic
FHIT	36581621	FHIT	Body mass index	body mass index	Obesity/Endocrine/Metabolic
FHIT	36581621	FHIT	Body mass index	body mass index	Obesity/Endocrine/Metabolic
FHIT - PTPRG	36581621	FHIT - PTPRG	Body mass index	body mass index	Obesity/Endocrine/Metabolic
FHIT	34648354	FHIT	Bis(5-adenosyl)-triphosphatase levels	protein measurement	Metabolites
FHIT	37033223	FHIT	Non-alcoholic fatty liver disease or type 2 diabetes	non-alcoholic fatty liver disease, type 2 diabetes mellitus	Obesity/Endocrine/Metabolic
FHIT	36477530	FHIT	Smoking initiation	smoking initiation	Lifestyle/behavior
FHIT	36477530	FHIT	Smoking initiation	smoking initiation	Lifestyle/behavior
FHIT	36477530	FHIT	Smoking initiation	smoking initiation	Lifestyle/behavior
FHIT	36477530	FHIT	Smoking initiation	smoking initiation	Lifestyle/behavior
FHIT	36477530	FHIT	Smoking initiation	smoking initiation	Lifestyle/behavior
FHIT	37464041	FHIT	Depression	unipolar depression	Mental Disorder
FHIT	36376304	FHIT	Body mass index (MTAG)	body mass index	Obesity/Endocrine/Metabolic
FHIT - PTPRG	36653534	FHIT - PTPRG	Total testosterone levels	testosterone measurement	Obesity/Endocrine/Metabolic
FHIT - PTPRG	36653534	FHIT - PTPRG	Free testosterone levels	testosterone measurement	Obesity/Endocrine/Metabolic
FHIT - PTPRG	36653534	FHIT - PTPRG	Free androgen index	free androgen index	Obesity/Endocrine/Metabolic
FHIT	36477530	FHIT	Drinks per week	alcohol consumption measurement	Lifestyle/behavior
FHIT	35361970	FHIT	Educational attainment	educational attainment	Education
FHIT	35361970	FHIT	Educational attainment	educational attainment	Education
FHIT - PTPRG	37277458	FHIT - PTPRG	Multi-trait sex score	sexual dimorphism measurement	Others
FHIT	37280435	FHIT	Body mass index	body mass index	Obesity/Endocrine/Metabolic
FHIT	37280435	FHIT	Childhood body mass index	body mass index	Obesity/Endocrine/Metabolic
FHIT - PTPRG	37280435	FHIT - PTPRG	Childhood body mass index	body mass index	Obesity/Endocrine/Metabolic
FHIT - PTPRG	36411363	FHIT - PTPRG	Osteoarthritis	osteoarthritis	Musculoskeletal
FHIT - PTPRG	36411363	FHIT - PTPRG	Osteoarthritis	osteoarthritis	Musculoskeletal
FHIT - PTPRG	36411363	FHIT - PTPRG	Osteoarthritis	osteoarthritis	Musculoskeletal
FHIT - PTPRG	36411363	FHIT - PTPRG	Osteoarthritis	osteoarthritis	Musculoskeletal
FHIT	37359372	FHIT	Color vision defects (Tritan)	color vision disorder	Sense Organs
FHIT - PTPRG	36224396	FHIT - PTPRG	Height	body height	Height
FHIT	36224396	FHIT	Height	body height	Height
FHIT	36224396	FHIT	Height	body height	Height
FHIT	36224396	FHIT	Height	body height	Height
FHIT	36224396	FHIT	Height	body height	Height
FHIT	36224396	FHIT	Height	body height	Height
FHIT - PTPRG	36224396	FHIT - PTPRG	Height	body height	Height
FHIT - PTPRG	36224396	FHIT - PTPRG	Height	body height	Height
FHIT - PTPRG	36224396	FHIT - PTPRG	Height	body height	Height
FHIT	34594039	FHIT	Weight	body weight	Obesity/Endocrine/Metabolic
FHIT - PTPRG	34594039	FHIT - PTPRG	Weight	body weight	Obesity/Endocrine/Metabolic
FHIT	34594039	FHIT	Body mass index	body mass index	Obesity/Endocrine/Metabolic
FHIT - PTPRG	34594039	FHIT - PTPRG	Body mass index	body mass index	Obesity/Endocrine/Metabolic
FHIT - PTPRG	34594039	FHIT - PTPRG	Height	body height	Height
NEIL3 - AGA	33831438	NEIL3 - AGA	Human milk oligosaccharide concentration (lacto-N-fucopentaose III)	breast milk measurement	Metabolites
AGA	23823483	AGA	Metabolite levels	asparagine measurement	Metabolites
AGA	33414548	AGA	Asparagine levels	asparagine measurement	Obesity/Endocrine/Metabolic
AGA	33414548	AGA	Aspartate levels	aspartate measurement	Metabolites
AGA	37277652	AGA	Plasma aspartate levels in chronic kidney disease	aspartate measurement	Cardiac/Circulatory
AGA	37277652	AGA	Plasma N-acetylglucosaminylasparagine levels in chronic kidney disease	N-acetylglucosaminylasparagine measurement	Metabolites
AGA	37277652	AGA	Urine N-acetylglucosaminylasparagine levels in chronic kidney disease	N-acetylglucosaminylasparagine measurement	Metabolites
PCSK5 x NEIL3 - AGA	32450446	PCSK5 x NEIL3 - AGA	Neurofibrillary tangles (SNP x SNP interaction)	neurofibrillary tangles measurement	Neurological
AGA	33031748	AGA	Serum metabolite levels	serum metabolite measurement	Metabolites
NEIL3 - AGA x PLEKHA5 - AEBP2	32450446	NEIL3 - AGA x PLEKHA5 - AEBP2	Total PHF-tau (SNP x SNP interaction)	PHF-tau measurement	Neurological
AGA	35347128	AGA	Aspartate levels	aspartate measurement	Metabolites
AGA	35347128	AGA	N-acetylglucosaminylasparagine levels	N-acetylglucosaminylasparagine measurement	Metabolites
AGA	36357675	AGA	Aspartate levels	aspartate measurement	Metabolites
AGA	35050183	AGA	Aspartate levels	aspartate measurement	Metabolites
AGA	36635386	AGA	N-acetylglucosaminylasparagine levels	N-acetylglucosaminylasparagine measurement	Metabolites
AGA	37253714	AGA	Metabolite levels (N-acetylglucosaminylasparagine)	N-acetylglucosaminylasparagine measurement	Metabolites
AGA	37253714	AGA	Metabolite levels (asparagine)	asparagine measurement	Metabolites
SLC30A5	33972514	SLC30A5	Liver enzyme levels (alkaline phosphatase)	alkaline phosphatase measurement	Metabolites
SLC30A5 - SNORA50D	32778093	SLC30A5 - SNORA50D	Protein quantitative trait loci (liver)	protein measurement	Digestive
SLC30A5 - SNORA50D	32778093	SLC30A5 - SNORA50D	Protein quantitative trait loci (liver)	protein measurement	Digestive
SLC30A5 - SNORA50D	32778093	SLC30A5 - SNORA50D	Protein quantitative trait loci (liver)	protein measurement	Digestive
SLC30A5 - SNORA50D	32778093	SLC30A5 - SNORA50D	Protein quantitative trait loci (liver)	protein measurement	Digestive
SLC30A5	32778093	SLC30A5	Protein quantitative trait loci (liver)	protein measurement	Digestive
SLC30A5 - SNORA50D	32778093	SLC30A5 - SNORA50D	Protein quantitative trait loci (liver)	protein measurement	Digestive
SLC30A5 - SNORA50D	32778093	SLC30A5 - SNORA50D	Protein quantitative trait loci (liver)	protein measurement	Digestive
SLC30A5 - SNORA50D	32778093	SLC30A5 - SNORA50D	Protein quantitative trait loci (liver)	protein measurement	Digestive
SLC30A5 - SNORA50D	32778093	SLC30A5 - SNORA50D	Protein quantitative trait loci (liver)	protein measurement	Digestive
SUMO2P4 - SLC30A5	34620218	SUMO2P4 - SLC30A5	Adipsin levels in type 2 diabetes	complement factor D measurement	Obesity/Endocrine/Metabolic
SLC30A5 - SNORA50D	32778093	SLC30A5 - SNORA50D	Protein quantitative trait loci (liver)	protein measurement	Digestive
FAM167A - BLK	30423114	FAM167A - BLK	Rheumatoid arthritis	rheumatoid arthritis	Musculoskeletal
FAM167A - BLK	31761296	FAM167A - BLK	Appendicular lean mass	appendicular lean mass	Obesity/Endocrine/Metabolic
FAM167A - BLK	19838193	FAM167A - BLK	Systemic lupus erythematosus	systemic lupus erythematosus	Others
FAM167A - BLK	19503088	FAM167A - BLK	Rheumatoid arthritis	rheumatoid arthritis	Musculoskeletal
FAM167A - BLK	30573655	FAM167A - BLK	Systemic seropositive rheumatic diseases (Systemic sclerosis or systemic lupus erythematosus or rheumatoid arthritis or idiopathic inflammatory myopathies)	systemic scleroderma, rheumatoid arthritis, myositis, systemic lupus erythematosus	Others
FAM167A - BLK	22446962	FAM167A - BLK	Kawasaki disease	mucocutaneous lymph node syndrome	Cardiac/Circulatory
FAM167A - BLK	22446961	FAM167A - BLK	Kawasaki disease	mucocutaneous lymph node syndrome	Cardiac/Circulatory
FAM167A - BLK	24390342	FAM167A - BLK	Rheumatoid arthritis	rheumatoid arthritis	Musculoskeletal
FAM167A - BLK	23273568	FAM167A - BLK	Systemic lupus erythematosus	systemic lupus erythematosus	Others
FAM167A-AS1, FAM167A	29455858	FAM167A-AS1, FAM167A	Systolic blood pressure x smoking status (current vs non-current) interaction (2df test)	smoking status measurement, systolic blood pressure	Lifestyle/behavior
FAM167A-AS1, FAM167A	29455858	FAM167A-AS1, FAM167A	Systolic blood pressure x smoking status (ever vs never) interaction (2df test)	smoking status measurement, systolic blood pressure	Lifestyle/behavior
FAM167A	29912962	FAM167A	Systolic blood pressure x alcohol consumption (light vs heavy) interaction (2df test)	systolic blood pressure, alcohol consumption measurement	Lifestyle/behavior
FAM167A - BLK	26502338	FAM167A - BLK	Systemic lupus erythematosus	systemic lupus erythematosus	Others
FAM167A - BLK	26502338	FAM167A - BLK	Systemic lupus erythematosus	systemic lupus erythematosus	Others
FAM167A - BLK	27193031	FAM167A - BLK	Systemic lupus erythematosus or rheumatoid arthritis	rheumatoid arthritis, systemic lupus erythematosus	Others
FAM167A - BLK	19838195	FAM167A - BLK	Systemic lupus erythematosus	systemic lupus erythematosus	Others
FAM167A	34021172	FAM167A	Waist-to-hip ratio adjusted for BMI	BMI-adjusted waist-hip ratio	Obesity/Endocrine/Metabolic
FAM167A	34021172	FAM167A	Waist-to-hip ratio adjusted for BMI	BMI-adjusted waist-hip ratio	Obesity/Endocrine/Metabolic
FAM167A	34021172	FAM167A	Waist-to-hip ratio adjusted for BMI	BMI-adjusted waist-hip ratio	Obesity/Endocrine/Metabolic
FAM167A	34021172	FAM167A	Waist-to-hip ratio adjusted for BMI	BMI-adjusted waist-hip ratio	Obesity/Endocrine/Metabolic
FAM167A	33462484	FAM167A	Serum alkaline phosphatase levels	alkaline phosphatase measurement	Cardiac/Circulatory
FAM167A	34021172	FAM167A	Waist-hip index	BMI-adjusted waist-hip ratio	Obesity/Endocrine/Metabolic
FAM167A	34021172	FAM167A	Waist-hip index	BMI-adjusted waist-hip ratio	Obesity/Endocrine/Metabolic
FAM167A	34021172	FAM167A	Waist-hip index	BMI-adjusted waist-hip ratio	Obesity/Endocrine/Metabolic
FAM167A	34021172	FAM167A	Waist-hip index	BMI-adjusted waist-hip ratio	Obesity/Endocrine/Metabolic
FAM167A	34021172	FAM167A	Waist-hip index	BMI-adjusted waist-hip ratio	Obesity/Endocrine/Metabolic
FAM167A - BLK	34076728	FAM167A - BLK	Systemic lupus erythematosus	systemic lupus erythematosus	Others
FAM167A - BLK	34076728	FAM167A - BLK	Systemic lupus erythematosus	systemic lupus erythematosus	Others
FAM167A	34021172	FAM167A	Waist circumference adjusted for body mass index	BMI-adjusted waist circumference	Obesity/Endocrine/Metabolic
FAM167A	34021172	FAM167A	Waist circumference adjusted for body mass index	BMI-adjusted waist circumference	Obesity/Endocrine/Metabolic
FAM167A	34021172	FAM167A	A body shape index	BMI-adjusted waist circumference	Obesity/Endocrine/Metabolic
FAM167A	34021172	FAM167A	A body shape index	BMI-adjusted waist circumference	Obesity/Endocrine/Metabolic
FAM167A	34021172	FAM167A	A body shape index	BMI-adjusted waist circumference	Obesity/Endocrine/Metabolic
FAM167A, FAM167A-AS1	35472084	FAM167A, FAM167A-AS1	Endometriosis or asthma (pleiotropy)	asthma, endometriosis	Others
FAM167A - BLK	23740937	FAM167A - BLK	Systemic lupus erythematosus and Systemic sclerosis	systemic scleroderma, systemic lupus erythematosus	Others
FAM167A - BLK	27399966	FAM167A - BLK	Systemic lupus erythematosus	systemic lupus erythematosus	Others
FAM167A - BLK	27399966	FAM167A - BLK	Systemic lupus erythematosus	systemic lupus erythematosus	Others
FAM167A - BLK	33272962	FAM167A - BLK	Systemic lupus erythematosus	systemic lupus erythematosus	Others
FAM167A-AS1, FAM167A	35585065	FAM167A-AS1, FAM167A	F-fatty/dairy food liking (derived food-liking factor)	taste liking measurement	Lifestyle/behavior
FAM167A-AS1, FAM167A	35585065	FAM167A-AS1, FAM167A	F-dessert liking (derived food-liking factor)	taste liking measurement	Lifestyle/behavior
FAM167A - BLK	33772158	FAM167A - BLK	Kawasaki disease	mucocutaneous lymph node syndrome	Cardiac/Circulatory
FAM167A	34104963	FAM167A	Mean corpuscular volume	mean corpuscular volume	Cardiac/Circulatory
FAM167A-AS1, FAM167A	35710981	FAM167A-AS1, FAM167A	Estimated glomerular filtration rate (creatinine)	glomerular filtration rate	Genitourinary
FAM167A - BLK	33106546	FAM167A - BLK	Kawasaki disease	mucocutaneous lymph node syndrome	Cardiac/Circulatory
FAM167A - BLK	31672989	FAM167A - BLK	Systemic sclerosis	systemic scleroderma	Sense Organs
FAM167A - BLK	28714469	FAM167A - BLK	Systemic lupus erythematosus	systemic lupus erythematosus	Others
FAM167A - BLK	28714469	FAM167A - BLK	Systemic lupus erythematosus	systemic lupus erythematosus	Others
FAM167A	30038396	FAM167A	Self-reported math ability	mathematical ability	Education
FAM167A - BLK	30048462	FAM167A - BLK	Heel bone mineral density	heel bone mineral density	Musculoskeletal
FAM167A-AS1, FAM167A	30867560	FAM167A-AS1, FAM167A	General factor of neuroticism	neuroticism measurement	Neurological
FAM167A, FAM167A-AS1	30867560	FAM167A, FAM167A-AS1	General factor of neuroticism	neuroticism measurement	Neurological
FAM167A	30867560	FAM167A	General factor of neuroticism	neuroticism measurement	Neurological
FAM167A	30867560	FAM167A	General factor of neuroticism	neuroticism measurement	Neurological
FAM167A - BLK	28714469	FAM167A - BLK	Systemic lupus erythematosus	systemic lupus erythematosus	Others
FAM167A-AS1, FAM167A	30867560	FAM167A-AS1, FAM167A	General factor of neuroticism	neuroticism measurement	Neurological
FAM167A	30867560	FAM167A	General factor of neuroticism	neuroticism measurement	Neurological
FAM167A - BLK	36333501	FAM167A - BLK	Rheumatoid arthritis	rheumatoid arthritis	Musculoskeletal
FAM167A - BLK	36333501	FAM167A - BLK	Rheumatoid arthritis	rheumatoid arthritis	Musculoskeletal
FAM167A - BLK	36333501	FAM167A - BLK	Rheumatoid arthritis (rheumatoid factor and/or anti-cyclic citrullinated peptide seropositive)	rheumatoid arthritis, anti-citrullinated protein antibody seropositivity, rheumatoid factor seropositivity measurement	Musculoskeletal
FAM167A - BLK	36333501	FAM167A - BLK	Rheumatoid arthritis (rheumatoid factor and/or anti-cyclic citrullinated peptide seropositive)	rheumatoid arthritis, anti-citrullinated protein antibody seropositivity, rheumatoid factor seropositivity measurement	Musculoskeletal
FAM167A - BLK	36333501	FAM167A - BLK	Rheumatoid arthritis (rheumatoid factor and/or anti-cyclic citrullinated peptide seropositive)	rheumatoid arthritis, anti-citrullinated protein antibody seropositivity, rheumatoid factor seropositivity measurement	Musculoskeletal
FAM167A - BLK	36333501	FAM167A - BLK	Rheumatoid arthritis	rheumatoid arthritis	Musculoskeletal
FAM167A, FAM167A-AS1	36050321	FAM167A, FAM167A-AS1	QT interval	QT interval	Cardiac/Circulatory
FAM167A, FAM167A-AS1	36376304	FAM167A, FAM167A-AS1	C-reactive protein levels (MTAG)	C-reactive protein measurement	Infectious Disease
FAM167A	34021172	FAM167A	A body shape index	BMI-adjusted waist circumference	Obesity/Endocrine/Metabolic
FAM167A	34021172	FAM167A	A body shape index	BMI-adjusted waist circumference	Obesity/Endocrine/Metabolic
FAM167A	34021172	FAM167A	Waist circumference adjusted for body mass index	BMI-adjusted waist circumference	Obesity/Endocrine/Metabolic
FAM167A	34021172	FAM167A	Waist circumference adjusted for body mass index	BMI-adjusted waist circumference	Obesity/Endocrine/Metabolic
FAM167A - BLK	34021172	FAM167A - BLK	Waist circumference adjusted for body mass index	BMI-adjusted waist circumference	Obesity/Endocrine/Metabolic
FAM167A	34021172	FAM167A	Waist circumference adjusted for body mass index	BMI-adjusted waist circumference	Obesity/Endocrine/Metabolic
FAM167A	36244801	FAM167A	Neuroticism	neuroticism measurement	Mental Disorder
FAM167A - BLK	36750564	FAM167A - BLK	Systemic lupus erythematosus (MTAG)	systemic lupus erythematosus	Others
FAM167A, FAM167A-AS1	36224396	FAM167A, FAM167A-AS1	Height	body height	Height
FAM167A - BLK	34594039	FAM167A - BLK	Rheumatoid arthritis	rheumatoid arthritis	Musculoskeletal
ST3GAL1	30072576	ST3GAL1	Blood protein levels	blood protein measurement	Cardiac/Circulatory
ST3GAL1	34046847	ST3GAL1	Heel bone mineral density x serum urate levels interaction	heel bone mineral density, urate measurement	Musculoskeletal
ST3GAL1	29875488	ST3GAL1	CMP-N-acetylneuraminate-beta-galactosamide-alpha-2,3-sialyltransferase 1 levels (ST3GAL1.5657.28.3)	CMP-N-acetylneuraminate-beta-galactosamide-alpha-2,3-sialyltransferase 1 measurement	Metabolites
ST3GAL1	33462484	ST3GAL1	Insulin-like growth factor 1 levels	IGF-1 measurement	Obesity/Endocrine/Metabolic
ST3GAL1	30850646	ST3GAL1	Frontal fibrosing alopecia	frontal fibrosing alopecia	Others
ST3GAL1	35078996	ST3GAL1	Serum levels of protein ST3GAL1	blood protein measurement	Metabolites
ST3GAL1	35078996	ST3GAL1	Serum levels of protein SELPLG	blood protein measurement	Others
ST3GAL1	33547301	ST3GAL1	Aspartate aminotransferase levels	aspartate aminotransferase measurement	Cardiac/Circulatory
ST13P6 - ST3GAL1	32778093	ST13P6 - ST3GAL1	Protein quantitative trait loci (liver)	protein measurement	Digestive
ST3GAL1	36224396	ST3GAL1	Height	body height	Height
ST3GAL1	36224396	ST3GAL1	Height	body height	Height
ST3GAL1	34648354	ST3GAL1	Coiled-coil domain-containing protein 80 levels	coiled-coil domain-containing protein 80 measurement	Metabolites
ST3GAL1	34648354	ST3GAL1	Coiled-coil domain-containing protein 80 levels	coiled-coil domain-containing protein 80 measurement	Metabolites
ST3GAL1	34648354	ST3GAL1	P-selectin glycoprotein ligand 1 levels	P-selectin glycoprotein ligand 1 measurement	Cardiac/Circulatory
ST3GAL1	34648354	ST3GAL1	P-selectin glycoprotein ligand 1 levels	P-selectin glycoprotein ligand 1 measurement	Cardiac/Circulatory
ST3GAL1	34648354	ST3GAL1	CMP-N-acetylneuraminate-beta-galactosamide-alpha-2,3-sialyltransferase 1 levels	CMP-N-acetylneuraminate-beta-galactosamide-alpha-2,3-sialyltransferase 1 measurement	Obesity/Endocrine/Metabolic
ST3GAL1	36224396	ST3GAL1	Height	body height	Height
ST3GAL1	34594039	ST3GAL1	Weight	body weight	Obesity/Endocrine/Metabolic
ST3GAL1	34594039	ST3GAL1	Aspartate aminotransferase levels	aspartate aminotransferase measurement	Cardiac/Circulatory
DNAJC25-GNG10	34469753	DNAJC25-GNG10	Lymphocyte-to-monocyte ratio	lymphocyte:monocyte ratio	Cardiac/Circulatory
DNAJC25-GNG10	34469753	DNAJC25-GNG10	Monocyte count	monocyte count	Cardiac/Circulatory
DNAJC25-GNG10, DNAJC25	34469753	DNAJC25-GNG10, DNAJC25	Monocyte count	monocyte count	Cardiac/Circulatory
DNAJC25-GNG10, DNAJC25 x TVP23B	32450446	DNAJC25-GNG10, DNAJC25 x TVP23B	Neurofibrillary tangles (SNP x SNP interaction)	neurofibrillary tangles measurement	Neurological
DNAJC25-GNG10	32193382	DNAJC25-GNG10	Principal component-derived dietary pattern 7	diet measurement	Lifestyle/behavior
GNG10, DNAJC25-GNG10	36662838	GNG10, DNAJC25-GNG10	Resistance to COVID-19 infection (Exposed negative vs positive)	COVID-19	Infectious Disease
TCERG1L - LINC01164	22412388	TCERG1L - LINC01164	Crohn's disease	Crohn's disease	Others
TCERG1L - LINC01164	30019117	TCERG1L - LINC01164	Adolescent idiopathic scoliosis	adolescent idiopathic scoliosis	Musculoskeletal
TCERG1L	30595370	TCERG1L	Body mass index	body mass index	Obesity/Endocrine/Metabolic
TCERG1L	34262104	TCERG1L	Cisplatin-induced hearing loss in childhood cancer	ototoxicity, hearing loss, response to cisplatin	Medication
TCERG1L - LINC01164 x BTF3P7 - RN7SL554P	32450446	TCERG1L - LINC01164 x BTF3P7 - RN7SL554P	Total PHF-tau (SNP x SNP interaction)	PHF-tau measurement	Neurological
TCERG1L - LINC01164 x EIF4BP3 - HSD17B3	32450446	TCERG1L - LINC01164 x EIF4BP3 - HSD17B3	Neurofibrillary tangles (SNP x SNP interaction)	neurofibrillary tangles measurement	Neurological
TCERG1L - LINC01164	33816493	TCERG1L - LINC01164	SAPHO syndrome	SAPHO syndrome	Others
TCERG1L - LINC01164	30038396	TCERG1L - LINC01164	Highest math class taken (MTAG)	mathematical ability	Education
TCERG1L - LINC01164 x SLU7	32450446	TCERG1L - LINC01164 x SLU7	Neurofibrillary tangles (SNP x SNP interaction)	neurofibrillary tangles measurement	Neurological
WDR64 x TCERG1L - LINC01164	32450446	WDR64 x TCERG1L - LINC01164	Neurofibrillary tangles (SNP x SNP interaction)	neurofibrillary tangles measurement	Neurological
TCERG1L - LINC01164	30038396	TCERG1L - LINC01164	Educational attainment (MTAG)	self reported educational attainment	Education
TCERG1L - LINC01164	30038396	TCERG1L - LINC01164	Cognitive performance (MTAG)	cognitive function measurement	Cognition
TCERG1L	31669095	TCERG1L	Body mass index	body mass index	Obesity/Endocrine/Metabolic
TCERG1L	32778093	TCERG1L	Protein quantitative trait loci (liver)	protein measurement	Digestive
TCERG1L	30348214	TCERG1L	DNA methylation variation (age effect)	DNA methylation	Others
TCERG1L - LINC01164	30038396	TCERG1L - LINC01164	Educational attainment (years of education)	self reported educational attainment	Education
TCERG1L	36581621	TCERG1L	Body mass index	body mass index	Obesity/Endocrine/Metabolic
TCERG1L	35361970	TCERG1L	Educational attainment	educational attainment	Education
TCERG1L	37280435	TCERG1L	Body mass index	body mass index	Obesity/Endocrine/Metabolic
OR51V1 - HBB	23043469	OR51V1 - HBB	HbA2 levels	hemoglobin A2 measurement	Metabolites
OR51V1 - HBB	19465909	OR51V1 - HBB	Malaria	malaria	Infectious Disease
OR51V1 - HBB	23696099	OR51V1 - HBB	Red blood cell traits	mean corpuscular hemoglobin concentration	Cardiac/Circulatory
OR51V1 - HBB	28017375	OR51V1 - HBB	Mean corpuscular volume	mean corpuscular volume	Cardiac/Circulatory
OR51V1 - HBB	32888494	OR51V1 - HBB	Red cell distribution width	obsolete_red blood cell distribution width	Cardiac/Circulatory
OR51V1 - HBB	31217584	OR51V1 - HBB	Mean corpuscular hemoglobin concentration	mean corpuscular hemoglobin concentration	Cardiac/Circulatory
BDNF, BDNF-AS	30239722	BDNF, BDNF-AS	Waist-hip ratio	waist-hip ratio	Obesity/Endocrine/Metabolic
BDNF - CBX3P1	31409800	BDNF - CBX3P1	Urinary sodium excretion	sodium measurement	Metabolites
BDNF	31453325	BDNF	Basal metabolic rate variance	base metabolic rate measurement	Obesity/Endocrine/Metabolic
BDNF, BDNF-AS	31501611	BDNF, BDNF-AS	Predicted visceral adipose tissue	visceral adipose tissue measurement	Obesity/Endocrine/Metabolic
BDNF	31589552	BDNF	Metabolic syndrome	metabolic syndrome	Obesity/Endocrine/Metabolic
BDNF - CBX3P1	32203549	BDNF - CBX3P1	Apolipoprotein A1 levels	apolipoprotein A 1 measurement	Cardiac/Circulatory
BDNF - CBX3P1	32203549	BDNF - CBX3P1	HDL cholesterol levels	high density lipoprotein cholesterol measurement	Cardiac/Circulatory
BDNF	29942085	BDNF	Worry	anxiety	Mental Disorder
BDNF	23563607	BDNF	Obesity	obesity	Obesity/Endocrine/Metabolic
BDNF	23563607	BDNF	Obesity	obesity	Obesity/Endocrine/Metabolic
BDNF	23563607	BDNF	Obesity	obesity	Obesity/Endocrine/Metabolic
BDNF	23563607	BDNF	Body mass index	body mass index	Obesity/Endocrine/Metabolic
BDNF, BDNF-AS	30593698	BDNF, BDNF-AS	Body fat percentage	body fat percentage	Obesity/Endocrine/Metabolic
BDNF	30593698	BDNF	Fat-free mass	lean body mass	Obesity/Endocrine/Metabolic
BDNF	30643258	BDNF	Smoking status (ever vs never smokers)	smoking behavior	Lifestyle/behavior
BDNF	31453325	BDNF	Basal metabolic rate	base metabolic rate measurement	Obesity/Endocrine/Metabolic
BDNF	30593698	BDNF	Fat-free mass	lean body mass	Obesity/Endocrine/Metabolic
BDNF	20935630	BDNF	Body mass index	body mass index	Obesity/Endocrine/Metabolic
BDNF	22344221	BDNF	Body mass index (SNP x SNP interaction)	body mass index	Obesity/Endocrine/Metabolic
BDNF - CBX3P1	30072576	BDNF - CBX3P1	Blood protein levels	blood protein measurement	Cardiac/Circulatory
BDNF	30595370	BDNF	Heel bone mineral density	heel bone mineral density	Musculoskeletal
BDNF, BDNF-AS	28443625	BDNF, BDNF-AS	BMI in non-smokers	body mass index	Obesity/Endocrine/Metabolic
BDNF, BDNF-AS	28443625	BDNF, BDNF-AS	BMI in non-smokers	body mass index	Obesity/Endocrine/Metabolic
BDNF, BDNF-AS	28443625	BDNF, BDNF-AS	Body mass index (joint analysis main effects and smoking interaction)	smoking behavior, body mass index	Obesity/Endocrine/Metabolic
BDNF, BDNF-AS	28443625	BDNF, BDNF-AS	Body mass index (joint analysis main effects and smoking interaction)	smoking behavior, body mass index	Obesity/Endocrine/Metabolic
BDNF, BDNF-AS	28443625	BDNF, BDNF-AS	Body mass index (joint analysis main effects and smoking interaction)	smoking behavior, body mass index	Obesity/Endocrine/Metabolic
BDNF - CBX3P1	29403010	BDNF - CBX3P1	Chloride levels	chloride measurement	Metabolites
BDNF	28448500	BDNF	Body mass index	physical activity measurement, body mass index	Obesity/Endocrine/Metabolic
BDNF	28448500	BDNF	Body mass index (joint analysis main effects and physical activity interaction)	physical activity measurement, body mass index	Obesity/Endocrine/Metabolic
BDNF - CBX3P1	30072576	BDNF - CBX3P1	Blood protein levels	blood protein measurement	Cardiac/Circulatory
BDNF	28448500	BDNF	Body mass index (joint analysis main effects and physical activity interaction)	physical activity measurement, body mass index	Obesity/Endocrine/Metabolic
BDNF	28448500	BDNF	Body mass index in physically inactive individuals	body mass index	Obesity/Endocrine/Metabolic
BDNF	28448500	BDNF	Body mass index	physical activity measurement, body mass index	Obesity/Endocrine/Metabolic
BDNF	28448500	BDNF	Body mass index (joint analysis main effects and physical activity interaction)	physical activity measurement, body mass index	Obesity/Endocrine/Metabolic
BDNF	28448500	BDNF	Body mass index in physically active individuals	body mass index	Obesity/Endocrine/Metabolic
BDNF, BDNF-AS	28443625	BDNF, BDNF-AS	BMI (adjusted for smoking behaviour)	smoking behavior, body mass index	Obesity/Endocrine/Metabolic
BDNF, BDNF-AS	28443625	BDNF, BDNF-AS	BMI (adjusted for smoking behaviour)	smoking behavior, body mass index	Obesity/Endocrine/Metabolic
BDNF, BDNF-AS	28443625	BDNF, BDNF-AS	BMI (adjusted for smoking behaviour)	smoking behavior, body mass index	Obesity/Endocrine/Metabolic
BDNF, BDNF-AS	28443625	BDNF, BDNF-AS	BMI in smokers	body mass index	Obesity/Endocrine/Metabolic
BDNF, BDNF-AS	26961502	BDNF, BDNF-AS	Body mass index	body mass index	Obesity/Endocrine/Metabolic
BDNF - CBX3P1	33462484	BDNF - CBX3P1	Apolipoprotein A1 levels	apolipoprotein A 1 measurement	Cardiac/Circulatory
BDNF, BDNF-AS	33980691	BDNF, BDNF-AS	Triglycerides	triglyceride measurement	Cardiac/Circulatory
BDNF, BDNF-AS	33980691	BDNF, BDNF-AS	Metabolic biomarkers (multivariate analysis)	aspartate aminotransferase measurement, serum alanine aminotransferase measurement, low density lipoprotein triglyceride measurement, body fat percentage, high density lipoprotein cholesterol measurement, sex hormone-binding globulin measurement	Obesity/Endocrine/Metabolic
BDNF - CBX3P1	35366586	BDNF - CBX3P1	Amyloid beta positivity in normal cognition	amyloid-beta measurement	Neurological
BDNF, BDNF-AS	33980691	BDNF, BDNF-AS	High density lipoprotein cholesterol levels	high density lipoprotein cholesterol measurement	Cardiac/Circulatory
BDNF, BDNF-AS	33980691	BDNF, BDNF-AS	Body fat percentage	body fat percentage	Obesity/Endocrine/Metabolic
BDNF - CBX3P1	33462484	BDNF - CBX3P1	High density lipoprotein cholesterol levels	high density lipoprotein cholesterol measurement	Cardiac/Circulatory
BDNF	38200128	BDNF	Triglyceride to HDL cholesterol ratio	triglyceride:HDL cholesterol ratio	Obesity/Endocrine/Metabolic
BDNF	38200128	BDNF	Triglyceride to HDL cholesterol ratio	triglyceride:HDL cholesterol ratio	Obesity/Endocrine/Metabolic
BDNF, BDNF-AS	25673413	BDNF, BDNF-AS	Body mass index	body mass index	Obesity/Endocrine/Metabolic
BDNF, BDNF-AS	25673413	BDNF, BDNF-AS	Body mass index	body mass index	Obesity/Endocrine/Metabolic
BDNF, BDNF-AS	24861553	BDNF, BDNF-AS	Body mass index	body mass index	Obesity/Endocrine/Metabolic
BDNF, BDNF-AS	25673413	BDNF, BDNF-AS	Body mass index	body mass index	Obesity/Endocrine/Metabolic
BDNF, BDNF-AS	25673413	BDNF, BDNF-AS	Body mass index	body mass index	Obesity/Endocrine/Metabolic
BDNF	28135244	BDNF	Diastolic blood pressure	diastolic blood pressure	Obesity/Endocrine/Metabolic
BDNF	27841878	BDNF	Diastolic blood pressure	diastolic blood pressure	Obesity/Endocrine/Metabolic
BDNF	32376654	BDNF	Body size at age 10	comparative body size at age 10, self-reported	Obesity/Endocrine/Metabolic
BDNF	30177863	BDNF	Diverticular disease	diverticular disease	Digestive
BDNF, BDNF-AS	29691431	BDNF, BDNF-AS	Hand grip strength	grip strength measurement	Musculoskeletal
BDNF, BDNF-AS	35551307	BDNF, BDNF-AS	Type 2 diabetes	type 2 diabetes mellitus	Obesity/Endocrine/Metabolic
BDNF, BDNF-AS	35551307	BDNF, BDNF-AS	Type 2 diabetes	type 2 diabetes mellitus	Obesity/Endocrine/Metabolic
BDNF	33045005	BDNF	Childhood body mass index	body mass index	Obesity/Endocrine/Metabolic
BDNF - CBX3P1	33097823	BDNF - CBX3P1	Appendicular lean mass	appendicular lean mass	Obesity/Endocrine/Metabolic
BDNF - CBX3P1	35078996	BDNF - CBX3P1	Serum levels of protein BDNF	brain-derived neurotrophic factor measurement	Neurological
BDNF - CBX3P1	35078996	BDNF - CBX3P1	Serum levels of protein BDNF	brain-derived neurotrophic factor measurement	Neurological
BDNF	31358974	BDNF	Alcohol consumption	alcohol consumption measurement	Lifestyle/behavior
BDNF	32499647	BDNF	Type 2 diabetes	type 2 diabetes mellitus	Obesity/Endocrine/Metabolic
BDNF	31669095	BDNF	Body mass index	body mass index	Obesity/Endocrine/Metabolic
BDNF	31669095	BDNF	Body mass index	body mass index	Obesity/Endocrine/Metabolic
BDNF - CBX3P1	30038396	BDNF - CBX3P1	Educational attainment (years of education)	self reported educational attainment	Education
BDNF, BDNF-AS	30038396	BDNF, BDNF-AS	Highest math class taken	mathematical ability	Education
BDNF	30038396	BDNF	Highest math class taken (MTAG)	mathematical ability	Education
BDNF - CBX3P1	30552108	BDNF - CBX3P1	Fulminant type 1 diabetes	type 1 diabetes mellitus	Obesity/Endocrine/Metabolic
BDNF - CBX3P1	33345186	BDNF - CBX3P1	Brain-derived neurotrophic factor levels	brain-derived neurotrophic factor measurement	Neurological
BDNF - CBX3P1	34957435	BDNF - CBX3P1	Stool frequency	bowel opening frequency	Digestive
BDNF, BDNF-AS	36502284	BDNF, BDNF-AS	Body surface area	body surface area	Obesity/Endocrine/Metabolic
BDNF, BDNF-AS	35762941	BDNF, BDNF-AS	Diastolic blood pressure	diastolic blood pressure	Obesity/Endocrine/Metabolic
BDNF, BDNF-AS	36477530	BDNF, BDNF-AS	Smoking initiation	smoking initiation	Lifestyle/behavior
BDNF, BDNF-AS	36376304	BDNF, BDNF-AS	High-density lipoprotein levels (MTAG)	high density lipoprotein cholesterol measurement	Cardiac/Circulatory
BDNF, BDNF-AS	36477530	BDNF, BDNF-AS	Smoking initiation	smoking initiation	Lifestyle/behavior
BDNF, BDNF-AS	37247657	BDNF, BDNF-AS	Idiopathic knee osteoarthritis	osteoarthritis, knee	Musculoskeletal
BDNF - CBX3P1	37277458	BDNF - CBX3P1	Multi-trait sex score	sexual dimorphism measurement	Others
BDNF, BDNF-AS	37277458	BDNF, BDNF-AS	Multi-trait sex score	sexual dimorphism measurement	Others
BDNF - CBX3P1	36376304	BDNF - CBX3P1	Body mass index (MTAG)	body mass index	Obesity/Endocrine/Metabolic
BDNF - CBX3P1	36376304	BDNF - CBX3P1	Body mass index (MTAG)	body mass index	Obesity/Endocrine/Metabolic
BDNF - CBX3P1	36581621	BDNF - CBX3P1	Body mass index	body mass index	Obesity/Endocrine/Metabolic
BDNF - CBX3P1	36581621	BDNF - CBX3P1	Body mass index	body mass index	Obesity/Endocrine/Metabolic
BDNF - CBX3P1	34648354	BDNF - CBX3P1	Brain-derived neurotrophic factor levels	brain-derived neurotrophic factor measurement	Neurological
BDNF	37277458	BDNF	Multi-trait sex score	sexual dimorphism measurement	Others
BDNF, BDNF-AS	37156939	BDNF, BDNF-AS	Cannabis use disorder (MTAG)	cannabis dependence	Mental Disorder
BDNF, BDNF-AS	37156939	BDNF, BDNF-AS	Smoking initiation (MTAG)	smoking initiation	Lifestyle/behavior
BDNF, BDNF-AS	36914875	BDNF, BDNF-AS	Lung function (forced vital capacity)	vital capacity	Respiratory
BDNF - CBX3P1	37492107	BDNF - CBX3P1	Diverticular disease	diverticular disease	Digestive
BDNF	37280435	BDNF	Childhood body mass index	body mass index	Obesity/Endocrine/Metabolic
BDNF	37277458	BDNF	Multi-trait sex score	sexual dimorphism measurement	Others
BDNF	35361970	BDNF	Educational attainment	educational attainment	Education
BDNF	35361970	BDNF	Educational attainment	educational attainment	Education
BDNF, BDNF-AS	34887591	BDNF, BDNF-AS	High density lipoprotein cholesterol levels	high density lipoprotein cholesterol measurement	Cardiac/Circulatory
BDNF, BDNF-AS	34594039	BDNF, BDNF-AS	Body mass index	body mass index	Obesity/Endocrine/Metabolic
BDNF - CBX3P1	34594039	BDNF - CBX3P1	HDL cholesterol	high density lipoprotein cholesterol measurement	Cardiac/Circulatory
BDNF	34887591	BDNF	High density lipoprotein cholesterol levels	high density lipoprotein cholesterol measurement	Cardiac/Circulatory
BDNF, BDNF-AS	34594039	BDNF, BDNF-AS	Serum uric acid levels	uric acid measurement	Metabolites
ALOX5AP	34002096	ALOX5AP	Bipolar I disorder	bipolar I disorder	Mental Disorder
